# Supplementary material for: Comparison of robotic and open partial nephrectomy for highly complex renal tumors (RENAL nephrometry score ≥10)
Source: PLoS One. 2019 Jan 10;14(1):e0210413. doi: 10.1371/journal.pone.0210413 (PMC6328203; doi:10.1371/journal.pone.0210413)
Supplement: S1 Dataset — (XLSX) [file pone.0210413.s001.xlsx]

## Sheet: de-identified
Serial	VASscore_pod1	Age	optype	preop. Cr	Preop. MDRD GFR	last Cr	last MDRD GFR	Sex	BMI	DM	HTN	CRF	ECOG	ECOG1	cstage	Cstage_cat	Size	Laterality	Renal score	Operateur	Trifecta	ischemic time	optime	EBL	intraopTF	postopTF	intraopcomplication	Detail	postopcomplication	detail	pograde	grade	pstage		Nstage	PSM	celltype	Grade	highgrade	recur	recurtime	OM	CSM	surtime
1	4	35	3	0.6	113.8	0.7	92.7	2	28.44	0	0	0	0	0	1	1	23	2	10	이상은	0	20	150	300	1	0	0	0	1	pneumothorax	1	1	1		x	0	1	3	1	1	79	0		158
2	4	59	3	1	76.5	1.2	61	1	28.38	0	0	0	0	0	1	1	22	1	11	이상은	1	20	165	300	1	0	0	0	0		0		1		x	0	1	2	0	1	55	1		156
8	5	25	1	1	91	1.3	65.3	1	21.78	0	0	0	0	0	1	2	43	1	11	이상은	2	20	175	100	0	0	0	0	0		0		1		x	0	1	3	1	0	143	0		143
13	3	57	3	1.1	69	1.1	67.8	1	22.86	0	1	0	0	0	1	1	24	2	10	이상은	0	46	200	500	0	0	0	0	0		0		1		x	0	1	2	0	0	142	0		142
17	4	34	3	1.1	76.6	1.3	61.5	1	21.2	0	0	0	0	0	1	2	48	1	10	이상은	0	38	225	300	0	1	0	0	1	bleeding	3	3	1		x	0	1	3	1	0	136	0		136
47	10	25	3	0.9	76.3	0.62	113	2	19.23	0	0	0	0	0	1	1	18	2	10	이상은	1	15	215	200	0	0	0	0	0		0		1		x	0	1	2	0	0	124	0		124
69	4	37	3	1.1	75.3	1	81.9	1	25.62	0	1	0	0	0	1	1	40	2	11	이상은	0	25	115	100	0	0	0	0	1	hematuria	3	3	1		x	0	1	2	0	0	107	0		107
71	5	45	3	1.1	72.4	0.9	90.1	1	25.86	0	0	0	0	0	1	1	31	1	10	이상은	1	17	120	30	0	0	0	0	0		0		1		x	0	1	2	0	2	99	0		99
74	4	59	1	1.1	68.5	1.18	62.1	1	24.34	1	1	0	1	0	1	1	30	2	10	이상은	1	19	115	600	0	0	0	0	0		0		1		x	0	1	2	0	0	63	1		63
97	5	61	3	0.8	98.3	0.86	88.7	1	22.58	0	1	0	0	0	1	1	21	1	10	이상은	1	16	130	150	0	0	0	0	0		0		1		x	0	1	3	1	0	96	1		96
136	3	75	3	1.3	53.8	1.03	69.8	1	24.39	0	1	0	0	0	1	2	53	1	10	이상은	1	20	165	150	0	0	0	0	0		0		1		x	0	1	4	1	0	108	0		108
165	4	40	3	1	82.8	0.99	81.7	1	22.39	0	0	0	0	0	1	1	20	2	10	이상은	1	14	105	200	0	0	0	0	0		0		1		x	0	1	2	0	0	102	0		102
171	5	74	3	1.2	43.9	1.88	25.9	2	30.18	0	1	0	0	0	1	1	20	1	10	변석수	0	32	295	750	0	0	0	0	1	bleeding	4	4	1		x	0	2	3	1	0	100	0		100
174	5	69	3	1	74.1	1.18	60.3	1	24.09	1	1	0	0	0	3	2	60	2	10	변석수	0	55	425	400	0	1	0	0	1	anemia	1	1	3	3a	x	0	1	4	1	0	93	0		93
219	5	56	3	1	77.3	0.89	86.9	1	20.52	0	0	0	0	0	2	3	78	1	10	이상은	0	22	170	300	0	1	0	0	1	bleeding	1	1	2	2a	x	0	3	3	1	0	87	0		87
236	3	32	4	0.6	115.9	0.52	133.4	2	17.55	0	0	0	0	0	2	3	71	1	10	변석수	0	26	240	350	0	0	0	0	0		0		1		x	0	1	2	0	0	85	0		85
247	2	30	3	1.2	71.1	1.05	80.4	1	24.36	0	0	0	0	0	1	1	24	1	10	이상은	0	26	180	300	0	0	0	0	0		0		1		x	0	1	2	0	0	84	0		84
259	4	42	3	1	84.5	0.8	106	1	28.65	0	0	0	0	0	1	1	21	2	10	이상은	1	21	210	400	0	0	0	0	0		0		1		x	0	1	2	0	0	72	0		72
263	4	64	3	0.84	68.3	0.94	59	2	29.28	0	0	0	0	0	1	1	20	2	10	이상은	1	13	105	40	0	0	0	0	0		0		1		x	0	1	2	0	0	84	0		84
269	3	58	3	0.92	84.5	0.94	81.1	1	24.42	0	0	0	0	0	1	1	23	1	10	홍성규	1	22	145	300	0	0	0	0	0		0		1		x	0	1	4	1	0	59	0		59
278	5	73	3	0.77	107.4	0.61	94.9	2	24.88	0	1	0	1	0	1	2	45	2	10	변석수	0	44	260	800	1	0	0	0	0		0		1		x	0	1	4	1	0	82	0		82
285	5	42	4	0.86	72.4	0.83	73.7	2	30.37	0	0	0	0	0	2	3	124	1	10	변석수	1	22	155	250	0	0	0	0	0		0		2	2b	x	0	1	2	0	0	77	0		77
287	1	46	3	1	80.4	1.19	64.4	1	24.71	0	0	0	0	0	1	2	43	1	11	이상은	1	20	100	100	0	0	0	0	0		0		1		x	0	1	2	0	0	72	0		72
288	4	56	3	0.91	86.2	1.15	64.7	1	26.63	0	0	0	0	0	1	2	50	1	10	이상은	0	38	200	200	0	0	0	0	0		0		1		x	0	1	3	1	0	78	0		78
318	5	82	3	0.7	80.1	0.72	76.6	2	24.32	1	1	0	4	1	1	1	30	1	10	변석수	0	30	180	300	0	0	0	0	0		0		1		x	0	1	3	1	0	72	0		72
322	5	48	4	0.75	111.2	0.63	134.3	1	24.92	0	0	0	0	0	1	2	44	2	10	변석수	0	37	180	150	0	0	0	0	0		0		1		x	0	1	3	1	0	75	0		75
340	3	70	3	0.87	86.8	1.01	72	1	25.73	0	0	0	0	0	1	1	25	1	10	이상은	1	20	100	250	0	0	0	0	0		0		3	3a	x	0	1	3	1	0	59	0		59
358	5	27	3	0.86	106.7	0.97	89.7	1	25.34	0	0	0	0	0	1	1	23	1	10	이상은	1	16	120	100	0	0	0	0	0		0		1		x	0	1	2	0	0	69	0		69
362	4	61	3	0.87	89.2	1.03	72.3	1	26.67	0	0	0	0	0	1	1	16	1	10	이상은	1	11	100	80	0	0	0	0	0		0		1		x	0	1	1	0	0	66	0		66
367	5	48	3	0.64	99	0.61	103.8	2	20.41	0	0	0	0	0	1	1	28	2	10	이상은	1	14	80	100	0	0	0	0	0		0		1		x	0	3	2	0	0	66	0		66
369	3	41	1	1.25	63.7	1.39	55	1	22.36	0	0	0	0	0	1	2	42	1	11	이상은	1	21	120	80	0	0	0	0	0		0		1		x	0	3	3	1	0	62	0		62
373	6	52	3	0.8	101.5	0.97	80.1	1	28.9	0	0	0	0	0	1	2	47	1	10	변석수	1	22	145	300	0	0	0	0	0		0		1		x	0	1	3	1	2	24	0		24
379	5	46	3	0.76	81.9	0.78	78.2	2	20.48	0	0	0	0	0	1	1	23	2	10	이상은	0	24	100	100	0	0	0	0	1	tuberculosis	3	3	1		x	0	6			0	60	0		60
396	5	52	1	1.05	74.2	1.08	70.5	1	30.69	0	0	0	0	0	1	1	35	2	10	이상은	0	15	145	150	0	0	0	0	1	bleeding	3	3	1		x	1	1	3	1	0	49	0		60
408	4	36	3	0.55	125.1	0.71	90.7	2	22.68	0	0	0	0	0	1	2	45	2	11	이상은	0	19	120	200	0	0	0	0	1	bleeding	3	3	1		x	0	1	2	0	0	61	0		61
412	3	47	3	0.84	97.9	0.92	86.4	1	26.16	0	0	0	0	0	1	1	16	2	10	변석수	0	23	150	100	0	0	0	0	1	wound	3	3	1		x	0	3	3	1	0	60	0		60
416	4	48	4	1.05	75.4	0.89	89.4	1	23.25	0	0	0	1	0	1	2	52	1	10	변석수	0	57	210	300	0	0	0	0	0		0		3	3a	x	0	1	3	1	0	36	0		36
417	4	54	3	1.1	69.8	1.06	71.5	1	30.69	0	1	0	1	0	1	3	70	2	10	변석수	0	42	180	300	0	0	0	0	0		0		1		x	0	1	2	0	0	61	0		61
419	3	68	4	1	74.3	1.13	63.6	1	21.8	0	1	0	0	0	1	1	17	1	10	변석수	1	15	210	150	0	0	0	0	0		0		1		x	0	1	2	0	0	61	0		61
432	5	70	3	0.92	81.3	2.36	27.4	1	25.35	0	1	0	1	0	1	1	26	2	10	변석수	0	15	145	100	0	0	0	0	1	bleeding	3	3	1		x	0	1	2	0	0	57	0		57
442	4	43	4	0.69	92.9	0.72	86.8	2	27.64	0	0	0	0	0	1	2	47	1	10	변석수	0	34	235	200	0	0	0	0	0		0		1		x	0	3	3	1	0	48	0		48
444	6	50	3	1.05	74.5	1.17	65	1	22.9	0	0	0	0	0	1	1	20	1	10	변석수	1	20	210	100	0	0	0	0	0		0		1		x	0	1	3	1	0	54	0		54
445	5	70	3	0.52	116.6	0.54	110.7	2	33.33	0	1	0	1	0	1	1	31	2	10	변석수	0	18	185	300	0	0	1	intestine이 anterior 복벽에 유착되어있음을 확인 후 open consersion	0		0		1		x	0	1	2	0	2	4	0		4
457	5	37	3	1.07	77.8	0.99	82.9	1	25.85	0	0	0	0	0	1	1	30	2	10	변석수	0	22	120	80	0	0	0	0	1	bleeding	3	3	1		x	1	1	3	1	0	54	0		54
469	3	60	4	0.74	80.1	0.73	81	2	25.86	1	1	0	0	0	1	2	41	2	10	변석수	0	19	155	300	0	0	1	1	0		0		1		x	0	6			0	49	0		49
475	4	80	3	0.95	56.6	0.9	59.7	2	20.26	1	0	0	0	0	1	1	13	1	10	이상은	1	21	90	100	0	0	0	0	0		0		1		x	0	1	2	0	2	13	0		13
481	4	54	3	1.06	72.8	1.08	70.2	1	27.05	0	1	0	0	0	1	2	56	2	10	이상은	1	18	200	900	0	0	0	0	0		0		1		x	0	1	2	0	0	43	0		43
484	5	57	3	0.93	83.7	0.8	98.6	1	27.93	0	0	0	0	0	1	2	46	1	10	이상은	1	19	150	200	0	0	0	0	0		0		1		x	0	1	2	0	0	52	0		52
489	3	54	3	0.96	81.6	0.91	85.6	1	24.38	0	1	0	0	0	2	3	110	1	10	이상은	1	20	155	500	0	0	0	0	0		0		2	2a	x	0	6			0	48	0		48
501	5	55	3	0.9	87.6	1.13	66.4	1	23.86	1	0	0	0	0	1	1	40	1	10	이상은	1	21	90	100	0	0	0	0	0		0		1		x	0	1	4	1	0	45	0		45
502	3	43	3	0.54	123.2	0.7	90.9	2	19.46	0	0	0	0	0	2	3	79	1	12	이상은	1	15	155	300	0	0	0	0	0		0		2	2a	x	0	6			0	46	0		46
504	5	64	4	1.17	62.8	1.2	60.4	1	25.81	0	0	0	0	0	1	2	50	1	10	이상은	1	17	160	300	0	0	0	0	0		0		1		x	0	1	3	1	2	0	0		0
505	6	41	4	1.17	68.7	0.83	100.2	1	24.73	0	0	0	0	0	1	2	50	1	10	이상은	1	11	165	250	0	0	0	0	0		0		1		x	0	1	3	1	2	12	0		12
508	5	58	3	0.74	80.6	0.7	84.8	2	22.81	0	1	0	0	0	1	2	51	1	10	이상은	1	13	125	200	0	0	0	0	0		0		1		x	0	1	3	1	0	42	0		42
513	4	44	3	0.61	106.5	0.46	145.6	2	25.76	0	0	0	0	0	1	3	70	2	11	변석수	0	39	18	400	0	0	0	0	0		0		3	3a	x	0	1	3	1	0	49	0		49
518	5	49	3	0.69	90.4	0.79	76.1	2	24.42	0	0	0	0	0	1	1	24	1	10	이상은	1	7	145	150	0	0	0	0	0		0		3	3a	x	0	1	2	0	0	38	0		38
527	3	46	4	0.58	111.9	0.71	87.9	2	21.8	0	0	0	2	1	1	2	52	2	10	이상은	1	17	150	150	0	0	0	0	0		0		1		x	0	1	4	1	0	47	0		47
536	3	59	3	0.98	78.3	0.91	84.7	1	22.97	0	0	0	0	0	1	1	32	1	10	이상은	1	18	80	100	0	0	0	0	0		0		1		x	0	6			0	48	0		48
542	5	55	4	1.05	73.3	1.12	67.1	1	25.93	0	0	0	0	0	1	1	30	1	10	이상은	1	22	155	300	0	0	0	0	0		0		1		x	0	1	3	1	1	0	0		47
543	4	56	4	0.72	83.8	0.95	60.4	2	20.29	0	1	0	0	0	1	1	31	2	10	이상은	0	24	140	200	0	0	0	0	1	bleeding	3	3	1		x	0	1	3	1	0	43	0		43
544	6	66	4	0.89	85.5	0.9	83.7	1	20.47	0	1	0	0	0	1	1	15	2	10	이상은	0	24	160	200	0	0	0	0	1	wound	3	3	1		x	0	3	2	0	0	36	0		36
548	4	79	3	0.8	69.2	0.57	101.5	2	31.49	0	1	0	0	0	1	1	18	2	10	이상은	1	18	80	100	0	0	0	0	0		0		1		x	0	1	2	0	0	22	0		22
550	5	48	1	0.95	84.6	1.01	78.2	1	28.55	0	0	0	0	0	1	2	52	2	10	이상은	0	20	135	300	0	0	0	0	1	bleeding	1	1	1		x	0	1	1	0	0	45	0		45
556	4	66	3	1.18	61.8	1.02	72.4	1	26.85	0	1	0	0	0	1	1	35	1	10	변석수	0	34	140	180	0	0	0	0	0		0		1		x	0	2	3	1	0	39	0		39
567	4	45	4	1.01	79.9	0.96	83.3	1	24.42	0	0	0	0	0	1	1	20	1	10	이상은	0	30	165	200	0	0	0	0	1	retension	3	3	1		x	0	1	1	0	0	35	0		35
570	5	48	3	0.94	85.7	0.92	86.7	1	23.83	0	1	0	0	0	1	1	11	1	10	이상은	1	20	65	80	0	0	0	0	0		0		1		x	0	6			0	40	0		40
574	3	56	4	0.69	88	0.67	90.1	2	22	0	0	0	0	0	1	1	27	2	10	이상은	1	21	94	100	0	0	0	0	0		0		1		x	0	3	3	1	0	39	0		39
578	3	37	3	0.97	87.1	1.3	61.5	1	25.18	0	0	0	0	0	1	1	32	2	10	변석수	0	28	105	300	0	0	0	0	1	pneumonia	1	1	1		x	0	6			0	42	0		42
581	1	49	3	0.64	98.6	0.61	101.5	2	25.87	0	0	0	0	0	1	2	44	2	10	변석수	0	35	104	80	0	0	0	0	0		0		1		x	0	1	2	0	2	0	0		0
582	5	23	3	0.76	94.3	0.67	106.4	2	20.92	0	0	0	0	0	1	2	49	2	10	변석수	0	38	120	400	0	0	0	0	1	wound	3	3	1		1	0	1	3	1	2	11	0		11
608	3	34	4	1.27	64.9	1.22	66.8	1	26.33	0	0	0	1	0	1	1	28	2	11	이상은	1	17	110	100	0	0	0	0	0		0		1		x	0	1	3	1	0	41	0		41
609	5	38	3	0.8	108.2	0.96	87.7	1	27.29	0	0	0	0	0	1	1	30	1	10	변석수	0	55	160	400	0	0	0	0	0		0		1		x	0	6			0	41	0		41
624	4	58	4	0.89	87.8	0.98	77.8	1	27.48	0	0	0	0	0	1	1	39	1	10	이상은	0	28	140	150	0	0	0	0	0		0		1		x	0	1	2	0	0	34	0		34
625	4	39	4	0.74	117.7	0.95	86.5	1	25.47	0	0	0	0	0	1	1	40	2	10	이상은	1	18	70	100	0	0	0	0	0		0		1		x	0	1	3	1	0	30	0		30
635	4	27	3	0.84	109.6	0.85	105.8	1	22.86	0	0	0	0	0	1	2	53	2	10	이상은	1	19	125	50	0	0	0	0	0		0		1		x	0	1	2	0	0	37	0		37
636	5	42	4	0.92	90.2	0.82	101.6	1	28.4	0	0	0	0	0	1	1	25	1	10	변석수	0	35	13	400	0	0	0	0	0		0		1		x	0	5	1	0	0	38	0		38
637	5	57	4	0.93	83.7	1.09	69	1	23.51	1	1	0	0	0	1	2	56	1	10	이상은	1	17	130	300	0	0	0	0	0		0		1		x	0	1	2	0	0	35	0		35
652	4	33	4	0.56	124.7	0.53	131.3	2	20.6	0	0	0	0	0	1	1	26	1	10	이상은	1	18	90	100	0	0	0	0	0		0		1		x	0	1	3	1	1	0	0		38
654	4	51	4	1.09	71.3	1.12	68.8	1	23.47	0	0	0	0	0	1	2	43	2	10	이상은	0	24	95	150	0	0	0	0	1	ileus	1	1	1		x	0	6			2	1	0		1
656	3	43	4	1.02	79.7	1.62	46.3	1	29.1	1	1	0	0	0	1	2	52	1	11	이상은	1	20	145	400	0	0	0	0	0		0		1		x	0	1	3	1	0	31	0		31
657	4	40	4	0.97	86.2	1.03	78.8	1	31.44	0	1	0	0	0	1	2	63	1	11	변석수	0	24	100	400	0	0	1	Collecting duct - open(repiared)	0		0		1		x	0	6			0	30	0		30
661	5	42	3	0.89	93.7	0.74	114.4	1	29.13	0	0	0	0	0	1	1	40	1	10	이상은	1	17	130	350	0	0	0	0	0		0		1		x	0	1	2	0	0	33	0		33
663	4	58	4	0.75	107	0.99	76.9	1	18.67	0	0	0	0	0	1	3	70	2	10	이상은	1	20	310	250	0	0	0	0	0		0		1		x	0	1	3	1	0	32	0		32
666	5	38	3	0.98	63.5	1.06	57.1	2	24.49	0	0	0	0	0	1	2	50	2	11	이상은	0	28	165	200	0	0	1	collecting system이 열려 repair	0		0		1		x	0	1	2	0	0	36	0		36
667	4	71	4	0.91	82.1	0.99	73.9	1	27.77	0	1	0	1	0	1	1	22	2	10	이상은	1	12	160	300	0	0	0	0	0		0		1		x	0	1	2	0	0	36	0		36
682	4	51	4	0.62	101.5	0.46	142.6	2	23.35	0	1	0	0	0	1	1	15	1	10	이상은	1	14	95	100	0	0	0	0	0		0		1		x	0	1	2	0	0	36	0		36
684	5	64	4	1.31	55.1	2.05	32.6	1	28.7	0	1	0	1	0	1	2	55	1	11	변석수	0	23	220	600	0	0	1	collecting system open : repair	0		0		1		x	0	1	3	1	0	30	0		30
691	5	45	4	0.88	93.6	0.88	93.6	1	20.34	0	0	0	0	0	2	3	84	1	12	변석수	0	49	240	100	0	0	1	collecting duct - opened.(repaired)	0		0		2	2a	x	0	1	4	1	0	26	0		26
694	5	53	4	0.95	82.9	0.8	100.4	1	27.97	1	1	0	1	0	1	2	43	1	10	이상은	1	21	100	100	0	0	0	0	0		0		1		x	0	1	2	0	0	34	0		34
695	5	38	3	1.17	69.8	1.13	71.9	1	21.55	0	0	0	1	0	1	2	53	2	10	이상은	0	15	100	200			1	collecting system was opened : repaired	0		0		1		x	0	1	2	0	0	0	1		0
702	3	42	3	0.78	109.2	0.74	115.4	1	25.22	0	0	0	0	0	1	1	33	2	10	변석수	0	30	230	400	0	1	1	collecting duct - opened(repaired)	1	anemia	1	1	1		x	0	1	3	1	0	34	0		34
716	5	53	4	0.72	84.7	0.58	108.3	2	24.04	0	0	0	0	0	1	2	52	1	10	이상은	0	27	240	50	0	1	0	0	1	anemia	1	1	1		x	0	1	3	1	0	31	0		31
725	4	30	4	0.89	100.4	0.86	103.1	1	20.04	0	0	0	0	0	1	1	12	2	10	이상은	1	17	145	200	0	0	0	0	0		0		1		x	0	1	2	0	1	0	0		21
739	6	57	4	0.6	103	0.56	110.8	2	27.52	0	1	0	0	0	1	2	57	1	10	이상은	1	16	157	150	0	0	0	0	0		0		1		x	0	1	2	0	0	24	0		24
757	5	47	4	0.73	115.2	0.79	104.2	1	24.03	0	0	0	0	0	1	2	52	1	11	변석수	0	43	190	150	0	0	0	0	0		0		1		x	0	1	2	0	1	5	0		15
765	5	62	4	0.87	88.9	0.85	91	1	17.3	0	0	0	0	0	1	1	31	2	10	이상은	0	21	140	50	0	1	0	0	1	bleeding	3	3	1		x	0	1	3	1	0	23	0		23
774	4	76	4	0.66	87.1	1.05	50.7	2	21.59	0	1	0	0	0	1	1	36	1	10	이상철	0	65	250	300	0	0	0	0	0		0		1		x	0	1	2	0	0	25	0		25
789	4	71	4	0.44	141	0.69	83.9	2	30.23	0	0	0	1	0	1	2	48	1	10	변석수	2	20	130	200	0	0	0	0	0		0		1		x	0	1	3	1	0	22	0		22
795	4	57	4	0.79	101.1	1	76.5	1	25.46	1	1	0	0	0	2	3	76	2	10	변석수	0	39	240	60	0	0	0	0	0		0		1		x	0	1	4	1	0	24	0		24
796	5	56	4	1.08	70.7	1.04	73.4	1	24.17	0	0	0	0	0	1	1	22	1	10	이상철	2	20	100	350	0	0	0	0	0		0		1		x	0	1	2	0	0	25	0		25
802	4	35	1	0.7	128.3	0.85	101.4	1	25.26	0	0	0	0	0	1	1	29	2	10	변석수	0	27	120	50	0	0	0	0	0		0		1		x	0	6			0	24	0		24
809	5	50	4	4.54	13.8	9.43	5.9	1	31.31	1	1	0	0	0	1	2	56	1	10	변석수	0	17	295	1100	0	0	0	0	1	ARF	1	1	1		0	0	1	2	0	0	23	0		23
810	5	51	4	0.72	115.1	0.78	104.1	1	26.84	0	0	0	0	0	1	1	26	2	10	변석수	1	23	170	50	0	0	0	0	0		0		1		x	0	1	2	0	0	24	0		24
816	5	61	4	1.02	74.2	1.24	59.1	1	27.43	0	1	0	0	0	1	2	45	2	10	이상은	0	28	160	50	0	0	0	0	1	pneumothorax	4	4	1		x	0	1	3	1	0	23	0		23
833	2	59	4	1.04	73.1	1.1	68.1	1	29.8	1	1	0	1	0	1	1	20	1	10	이상철	2	25	275	450	0	0	0	0	0		0		1		0	0	1	3	1	0	23	0		23
857	4	49	4	0.94	85.3	0.88	91.7	1	23.15	0	0	0	0	0	1	2	41	2	10	변석수	0	27	135	300	0	0	0	0	0		0		1		x	0	6			0	20	0		20
870	5	62	4	0.91	84.4	0.84	92.3	1	22.42	0	0	0	1	0	1	3	70	2	10	이상은	0	17	150	500	0	0	0	0	1	pneumothorax	3	3	2	2a	x	0	1	2	0	0	11	0		11
871	5	42	3	0.64	101.8	0.74	85.7	2	22.35	0	0	0	0	0	1	1	40	1	11	변석수	0	44	120	150	0	0	0	0	0		0		1		x	0	6			0	21	0		21
872	5	60	4	0.49	128.8	0.56	110.1	2	26.68	0	1	0	0	0	1	1	40	2	10	변석수	1	24	100	100	0	0	0	0	0		0		1		x	0	1	3	1	0	12	0		12
875	4	52	3	1.13	68.1	1.07	72.3	1	29.02	0	0	0	0	0	1	1	20	2	10	이상은	1	13	245	300	0	0	0	0	0		0		1		x	0	1	3	1	0	15	0		15
877	5	53	4	0.63	98.8	0.78	77	2	21.2	0	0	0	0	0	1	2	55	1	11	변석수	1	20	175	150	0	0	0	0	0		0		1		x	0	1	3	1	0	12	0		12
886	3	66	4	0.9	84.4	0.97	77.2	1	21.4	1	0	0	0	0	1	1	39	2	10	변석수	1	24	150	50	0	0	0	0	0		0		1		x	0	1	4	1	0	18	0		18
914	4	54	4	0.58	108.3	0.64	96.3	2	20.36	0	0	0	0	0	2	3	73	1	10	변석수	1	23	160	50	0	0	0	0	0		0		2	2a	x	0	3	3	1	0	16	0		16
916	5	72	4	0.91	81.9	1.12	64.1	1	24.33	0	0	0	1	0	1	1	28	1	11	변석수	0	35	150	300	0	0	0	0	0		0		1		x	0	1	2	0	0	13	0		13
920	5	60	4	0.71	84	0.92	62.1	2	26.37	0	1	0	0	0	1	2	48	2	10	변석수	0	28	90	250	0	0	0	0	0		0		1		x	0	1	2	0	0	4	0		4
937	4	76	3	0.83	66.8	0.88	62.3	2	23.37	0	1	0	0	0	1	1	37	1	10	변석수	0	27	140	50	0	0	0	0	0		0		1		x	0	1	3	1	0	13	0		13
938	3	42	4	0.76	83.5	0.85	73	2	22.87	0	0	0	0	0	1	1	23	2	10	변석수	1	22	115	50	0	0	0	0	0		0		1		x	0	3	3	1	0	6	0		6
941	5	60	4	0.76	77.6	0.81	71.9	2	25.14	0	1	0	0	0	1	2	47	2	10	변석수	0	30	160	50	0	0	0	0	0		0		1		x	0	1	3	1	0	6	0		6
972	4	53	1	0.7	87.5	0.8	77.5	2	27.1	1	1	0	1	0	1	2	46	2	11	변석수	0	35	160	150	0	0	0	0	0		0		1		x	0	1	3	1	0	11	0		11
975	5	58	4	0.95	81.4	1.15	65.1	1	24.6	0	1	0	0	0	2	3	73	1	11	이상철	0	36	245	800	1	0	1	bleeding control	1	ARF	1	1	2	2a	x	0	1	3	1	0	14	0		14
989	5	36	4	0.72	123.5	0.7	126.9	1	25.93	0	0	0	0	0	2	3	83	2	11	변석수	0	38	140	100	0	0	0	0	0		0		1		x	0	1	2	0	0	11	0		11
997	4	57	3	0.65	126.6	0.73	110.4	1	24.07	0	0	0	2	1	1	3	70	1	11	변석수	0	40	180	200	0	0	0	0	0		0		1		x	0	1	3	1	0	12	0		12
1007	5	42	4	0.73	87.4	0.74	85.7	2	21.22	0	0	0	0	0	1	1	38	1	10	변석수	0	36	120	50	0	0	0	0	0		0		1		x	0	1	3	1	0	8	0		8
1009	7	66	4	0.42	151	0.52	117.6	2	21.64	1	0	0	0	0	1	1	17	1	10	이상은	0	16	185	200	0	1	1	6	1	sepsis	4	5	1		x	0	1	3	1	0	7	0		7
1010	5	51	4	0.5	130.1	0.66	94	2	27.89	0	1	0	0	0	1	2	50	2	11	변석수	0	32	72	200	0	0	0	0	0		0		1		x	0	3	3	1	0	12	0		12
1020	5	53	3	0.92	86.1	0.92	86.1	1	25.6	0	1	0	0	0	1	1	25	1	10	변석수	1	24	190	100	0	0	0	0	0		0		1		x	0	2	3	1	0	6	0		6
1021	5	39	4	1.89	39.9	1.05	78.2	1	33.48	0	1	0	0	0	1	1	33	2	10	이상철	1	23	305	100	0	0	0	0	0		0		1		x		1	2	0	0	6	0		6
1023	3	53	4	1.07	72.3	1.11	69.3	1	24.13	0	1	0	0	0	1	1	30	1	10	변석수	0	30	72	100	0	0	0	0	0		0		1		x	0	3	3	1	0	6	0		6
1025	5	27	4	0.55	132.6	0.52	140.4	2	25.66	0	0	0	0	0	1	2	41	1	10	변석수	0	20	145	200	0	0	0	0	1	wound	1	1	1		x	0	1	3	1	0	6	0		6
1038	5	56	4	0.67	91	0.68	89.5	2	27.15	0	1	0	0	0	1	1	29	2	10	변석수	1	20	49	100	0	0	0	0	0		0		1		x	0	1	2	0	0	6	0		6
1041	5	52	3	0.75	109.4	0.89	89.8	1	21.69	0	0	0	0	0	1	1	24	1	10	변석수	0	40	165	100	0	0	0	0	0		0		1		x	0	1	2	0	0	2	0		2
1045	3	18	3	0.8	93.4	0.8	93.4	2	31.9	0	0	0	0	0	1	1	21	1	10	변석수	0	23	79	100	0	0	0	0	1	wound	1	1	1		x	0	1	3	1	0	1	0		1
1050	4	35	4	0.46	154.6	0.56	122.5	2	23.97	0	0	0	0	0	1	3	70	2	11	변석수	0	37	89	200	0	0	0	0	0		0		2	2a	x	0	1	2	0	0	8	0		8
1054	5	52	4	0.97	81.3	0.95	82.9	1	24.82	0	0	0	0	0	1	2	43	2	10	변석수	0	52	121	500	0	1	0	0	1	bleeding	1	1	1		x	0	1	3	1	0	5	0		5
1056	5	62	4	0.89	86.6	1.14	64.9	1	27.79	0	1	0	0	0	1	2	45	1	11	변석수	0	31	129	100	0	0	0	0	0		0		1		x	0	1	2	0	0	6	0		6
1061	5	19	4	0.59	131.3	0.83	88.6	2	23.45	0	0	0	1	0	1	1	40	2	11	변석수	1	21	220	600	0	0	0	0	0		0		1		1	0	5	4	1	0	6	0		6
1062	4	52	1	0.69	89.3	0.78	77.3	2	20.82	0	0	0	0	0	1	2	43	1	11	변석수	2	25	160	200	0	0	0	0	0		0		1		x	0	1	2	0	0	6	0		6
1065	4	52	4	0.86	93.4	0.79	102.6	1	26.08	0	0	0	0	0	2	2	42	2	11	변석수	0	28	112	300	0	0	0	0	0		0		1		x	0	1	2	0	0	7	0		7
1069	5	59	4	0.84	93.5	0.74	107.9	1	23.48	0	0	0	0	0	1	1	22	2	10	이상철	0	30	150	300	0	0	0	0	0		0		1		x	0	1	4	1	0	5	0		5
1087	3	38	4	0.93	90.9	1.1	74.9	1	36.77	1	1	0	0	0	1	1	39	1	10	변석수	1	19	69	100	0	0	0	0	0		0		1		x	0	1	2	0	0	5	0		5
1094	4	54	4	0.69	88.7	0.63	98.1	2	22.83	0	0	0	0	0	2	3	126	1	10	변석수	0	37	209	300	0	0	0	0	0		0		2	2b	x	0	1	4	1	0	3	0		3
1098	6	37	4	0.66	100.8	0.71	92.6	2	23.64	0	0	0	0	0	1	2	42	2	10	변석수	2	20	110	100	0	0	0	0	0		0		1		x	0	6			0	6	0		6
1100	5	62	4	0.77	102.4	0.88	87.8	1	23.63	1	1	0	0	0	1	1	34	1	10	이상철	0	45	120	500	0	1	0	0	1	anemia	2	2	1		x	0	1	2	0	0	5	0		5
1106	5	38	4	0.59	114.1	0.73	89.2	2	21.58	0	0	0	0	0	2	3	130	2	11	변석수	0	37	195	200	0	0	0	0	0		0		2	2b	x	0	6			0	0	0		0
1113	5	48	4	0.69	122.4	0.7	120.4	1	28.52	0	0	0	0	0	1	2	45	1	10	이상철	0	34	180	1500	1	0	1	6	0		0		1		x	0	1	3	1	0	5	0		5
1120	3	34	4	0.85	76.6	0.82	107.5	1	26.81	0	0	0	0	0	1	1	16	2	10	변석수	1	19	69	300	0	0	0	0	0		0		1		x	0	6			0	1	0		1
1154	4	60	4	0.48	131.9	0.58	105.7	2	26.58	0	1	0	0	0	1	1	15	1	10	변석수	1	24	115	50	0	0	0	0	0		0		1		x	0	1	2	0	0	0	0		0
1158	4	61	4	0.86	90.4	0.84	92.9	1	23.03	0	1	0	0	0	1	2	47	1	10	변석수	0	31	112	200	0	0	0	0	0		0		1		x	0	1	4	1	0	3	0		3
1160	4	58	4	0.91	85.6	0.97	79.5	1	29.11	0	1	0	1	0	1	2	42	1	10	변석수	0	41	175	200	0	0	0	0	0		0		1		x	0	3	3	1	0	0	0		0
1162	5	39	4	0.94	89.3	0.9	93.9	1	26.71	0	0	0	0	0	1	2	50	1	11	변석수	0	54	230	300	0	0	0	0	0		0		1		x	0	1	2	0	0	0	0		0
1171	3	41	4	1	82.3	1.16	69	1	25.93	0	0	0	0	0	1	1	20	2	10	변석수	1	14	60	50	0	0	0	0	0		0		1		x	0	1	2	0	0	0	0		0
1176	4	52	4	0.78	104.5	1.02	76.4	1	28.64	0	0	0	0	0	1	2	44	1	10	변석수	1	22	195	500	0	0	0	0	0		0		1		x	0	3	3	1	0	1	0		1
1180	4	58	4	0.91	85.6	1.11	68	1	28.93	1	1	0	0	0	2	3	75	1	11	변석수	0	51	285	150	0	0	0	0	1	retension	3	3	2	2a	x	0	2	2	0	0	0	0		0
1192	4	58	4	1.21	61.6	1.34	54.7	1	24.39	1	0	0	0	0	2	3	99	1	10	이상은	1	21	135	100	0	0	0	0	0		0		2	2a	0	0	1	3	1	0	0	0		0
1208	4	74	3	0.97	75.7	0.96	76.6	1	24.79	1	1	0	0	0	1	1	30	1	10	이상은	1	18	165	100	0	0	0	0	0		0		1		x	0	1	3	1	0	0	0		0
1212	3	43	4	1.12	71.6	1.2	72.6	1	22.59	0	0	0	1	0	1	2	50	1	10	변석수	0	32	149	50	0	0	0	0	0		0		1		x	0	3	3	1	0	0	0		0
1223	5	77	4	0.95	77.3	1.2	58.7	1	24.18	1	1	0	1	0	1	1	24	1	10	변석수	0	16	79	300	1	0	1	9	1	ileus	1	1	1		x	0	1	3	1	0	0	0		0
